# Supplementary material for: Evaluation of Indigenous Yeasts Screened from Chinese Vineyards as Potential Starters for Improving Wine Aroma
Source: Foods. 2023 Aug 16;12(16):3073. doi: 10.3390/foods12163073 (PMC10453611; doi:10.3390/foods12163073)
Supplement: Supplementary file 1 [file foods-12-03073-s001.zip]

Archive with 1 entries (1 files):
- foods-2502274-supplementary.pdf
